# Supplementary material for: Integrated Cervical Self-Sampling for Cytology, High-Risk Human Papillomavirus, and Sexually Transmitted Infection Testing: A Prospective Study
Source: Diagnostics (Basel). 2026 Jun 16;16(12):1863. doi: 10.3390/diagnostics16121863 (PMC13297677; doi:10.3390/diagnostics16121863)
Supplement: Supplementary file 1 [file diagnostics-16-01863-s001.zip]

Archive with 2 entries (2 files):
- Figures S1–S4.pdf
- Tables S1–S4.pdf
